# Supplementary material for: The Impact of Histology Subtype and Size of Giant Retroperitoneal Liposarcomas on Their Risk of Recurrence: A Retrospective Cohort Analysis
Source: Cancers (Basel). 2026 May 20;18(10):1649. doi: 10.3390/cancers18101649 (PMC13204027; doi:10.3390/cancers18101649)
Supplement: Supplementary file 1 [file cancers-18-01649-s001.zip]

Archive with 1 entries (1 files):
- cancers-4296296-supplementary.pdf
